# Supplementary material for: TNIP1 Regulates Cutibacterium acnes-Induced Innate Immune Functions in Epidermal Keratinocytes
Source: Front Immunol. 2018 Sep 24;9:2155. doi: 10.3389/fimmu.2018.02155 (PMC6165910; doi:10.3389/fimmu.2018.02155)
Supplement: Supplementary file 1 [file Table_1.XLSX]

## Sheet: Munka1
	Gene	Primer sequences	Probe	PCR protocol
				Denaturation	Annealing	Extension	Cycle
	18S rRNA	FWD: CGCTCCACCAACTAAGAACG	77	95°C	58°C	37°C	40x
		REV: CTCAACACGGGAAACCTCAC
	TNFa	FWD: CAGCCTCTTCTCCTTCCTGAT	29
		REV: GCCAGAGGGCTGATTAGAGA
	IL-6	FWD: CAGGAGCCCAGCTATGAACT	45
		REV: GAAGGCAGCAGGCAACAC
	CCL5	FWD: TGCCCACATCAAGGAGTATTT	59
		REV: CTTTCGGGTGACAAAGACG
	TNIP1	FWD: TGGTCACGCAGAATGAGTTG	62
		REV: CTCCCTCTGGAAGTCCTCCT
	TLR2	FWD: CTCTCGGTGTCGGAATGTC	56
		REV: AGGATCAGCAGGAACAGAGC
	TLR3	FWD: AGAGTTGTCATCGAATCAAATTAAAG	80
		REV: AATCTTCCAATTGCGTGAAAA
	TLR4	FWD: GCCTGATTTCATTTATATGAGGTTCTA	69
		REV: GACAACTCCCTATTTCCTCATTTCT
	CXCL8	Taq Man Genexpression assay			60°C
